# Supplementary material for: Photosynthesis, Respiration, and Growth of Five Benthic Diatom Strains as a Function of Intermixing Processes of Coastal Peatlands with the Baltic Sea
Source: Microorganisms. 2022 Mar 30;10(4):749. doi: 10.3390/microorganisms10040749 (PMC9030513; doi:10.3390/microorganisms10040749)
Supplement: Supplementary file 1 [file microorganisms-10-00749-s001.zip]

Archive with 2 entries (2 files):
- microorganisms-1645895-Supplementary Figures.pdf
- microorganisms-1645895-supplementary Tables.pdf
